# Supplementary material for: Designation of a neotype and redescription of Hesione reticulata von Marenzeller, 1879 from Japan (Annelida, Hesionidae)
Source: Zookeys. 2017 Feb 17;(657):29–41. doi: 10.3897/zookeys.657.11064 (PMC5345368; doi:10.3897/zookeys.657.11064)
Supplement: XML Treatment for Hesione reticulata [file zookeys.657.11064-treatment1.xml]

<!DOCTYPE tp:taxon-treatment
  PUBLIC "-//TaxonX//DTD Taxonomic Treatment Publishing DTD v0 20100105//EN" "tax-treatment-NSO.dtd">
<tp:taxon-treatment xmlns:tp="http://www.plazi.org/taxpub"><tp:treatment-meta><kwd-group><label>Taxon classification</label><kwd><named-content content-type="kingdom">Animalia</named-content></kwd><kwd><named-content content-type="order">Aciculata</named-content></kwd><kwd><named-content content-type="family">Hesionidae</named-content></kwd></kwd-group><mixed-citation publication-type="journal"><person-group><name><surname>Jimi</surname><given-names>Naoto</given-names></name><name><surname>Salazar-Vallejo</surname><given-names>Sergio I.</given-names></name><name><surname>Kajihara</surname><given-names>Hiroshi</given-names></name></person-group><article-title>Designation of a neotype and redescription of <italic><tp:taxon-name><tp:taxon-name-part taxon-name-part-type="genus">Hesione</tp:taxon-name-part> <tp:taxon-name-part taxon-name-part-type="species">reticulata</tp:taxon-name-part></tp:taxon-name></italic> von Marenzeller, 1879 from Japan (<tp:taxon-name><tp:taxon-name-part taxon-name-part-type="phylum">Annelida</tp:taxon-name-part></tp:taxon-name>, <tp:taxon-name><tp:taxon-name-part taxon-name-part-type="family">Hesionidae</tp:taxon-name-part></tp:taxon-name>)</article-title><source>Zookeys</source><day>17</day><month>2</month><year>2017</year><volume>2017</volume><issue>657</issue><fpage>29</fpage><lpage>41</lpage><pub-id pub-id-type="doi">10.3897/zookeys.657.11064</pub-id></mixed-citation></tp:treatment-meta><tp:nomenclature><tp:taxon-name>
            <tp:taxon-name-part taxon-name-part-type="genus">Hesione</tp:taxon-name-part>
            <tp:taxon-name-part taxon-name-part-type="species">reticulata</tp:taxon-name-part>
            <object-id xmlns:xlink="http://www.w3.org/1999/xlink" xlink:type="simple">Japanese name: otohime-gokai</object-id>
          </tp:taxon-name><tp:taxon-authority>von Marenzeller, 1879</tp:taxon-authority><xref ref-type="fig" rid="F1">Figs 1</xref><xref ref-type="fig" rid="F2">, 2</xref><xref ref-type="fig" rid="F3">, 3</xref><tp:nomenclature-citation-list><tp:nomenclature-citation><tp:taxon-name>
                <tp:taxon-name-part taxon-name-part-type="genus">Hesione</tp:taxon-name-part> <tp:taxon-name-part taxon-name-part-type="species">reticulata</tp:taxon-name-part></tp:taxon-name><comment>von Marenzeller, 1879: 129–131, pl. 3, fig. 4; <xref ref-type="bibr" rid="B16">Izuka 1912</xref>: 192–194, pl. 2, fig. 7; <xref ref-type="bibr" rid="B14">Imajima and Hartman 1964</xref>: 80; <xref ref-type="bibr" rid="B32">Uchida 2009</xref>: 36–37, fig. 1.</comment></tp:nomenclature-citation><tp:nomenclature-citation><tp:taxon-name>
                <tp:taxon-name-part taxon-name-part-type="genus">Hesione</tp:taxon-name-part> <tp:taxon-name-part taxon-name-part-type="species">splendida</tp:taxon-name-part></tp:taxon-name><comment><xref ref-type="bibr" rid="B11">Hessle 1925</xref>: 13–15 (<italic>non</italic> Savigny <italic>in</italic> Lamarck, 1818; <italic>partim</italic>, smallest specimen with transverse white bands belongs elsewhere).</comment></tp:nomenclature-citation><tp:nomenclature-citation><tp:taxon-name>
                <tp:taxon-name-part taxon-name-part-type="genus">Hesione</tp:taxon-name-part> <tp:taxon-name-part taxon-name-part-type="species">pantherina</tp:taxon-name-part></tp:taxon-name><comment><xref ref-type="bibr" rid="B6">Fauvel 1937</xref>: 59–60 (<italic>non</italic> Risso, 1826).</comment></tp:nomenclature-citation><tp:nomenclature-citation><tp:taxon-name>
                <tp:taxon-name-part taxon-name-part-type="genus">Hesione</tp:taxon-name-part> <tp:taxon-name-part taxon-name-part-type="species">intertexta</tp:taxon-name-part></tp:taxon-name><comment><xref ref-type="bibr" rid="B34">Wu et al. 1975</xref>: 75, pl. 2, figs 7–8 (<italic>non</italic> Grube, 1878).</comment></tp:nomenclature-citation></tp:nomenclature-citation-list></tp:nomenclature><tp:treatment-sec sec-type="type material" id="SECID0EOCAE"><title>Type material.</title><p>
            <bold>Northwestern Pacific, Japan</bold>. Neotype NSMT Pol N-620, and three paraneotypes NSMT Pol 113205, NSMT Pol 113206, NSMT Pol 113207, Zaimokuza (<named-content xmlns:xlink="http://www.w3.org/1999/xlink" content-type="dwc:verbatimCoordinates" xlink:type="simple"><named-content content-type="geo-json" specific-use="{&#34;type&#34;:&#34;Point&#34;,&#34;coordinates&#34;:[139.550806,35.300806]}" id="NCID0EZCAE" xlink:type="simple">35°18'02.9"N, 139°33'02.9"E</named-content></named-content>), rocky bottom, 1 m depth, 19 Mar. 2016, N. Jimi &amp; <tp:taxon-name><tp:taxon-name-part taxon-name-part-type="genus">Hesione</tp:taxon-name-part></tp:taxon-name> Tanaka, coll. Paraneotypes (NSMT Pol 113205 – NSMT Pol 113207) 40–47 mm long, 4 mm wide).</p></tp:treatment-sec><tp:treatment-sec sec-type="Neotype locality" id="SECID0EEDAE"><title>Neotype locality.</title><p>Zaimokuza (<named-content xmlns:xlink="http://www.w3.org/1999/xlink" content-type="dwc:verbatimCoordinates" xlink:type="simple"><named-content content-type="geo-json" specific-use="{&#34;type&#34;:&#34;Point&#34;,&#34;coordinates&#34;:[139.550806,35.300806]}" id="NCID0ENDAE" xlink:type="simple">35°18'02.9"N, 139°33'02.9"E</named-content></named-content>), rocky bottom, 1 m depth.</p></tp:treatment-sec><tp:treatment-sec sec-type="description" id="SECID0ESDAE"><title>Description.</title><p>Neotype (NSMT Pol N-620) complete. Body cylindrical, medially swollen (Fig. <xref ref-type="fig" rid="F1">1A</xref>), damaged, 43 mm long, 4 mm wide in chaetigers 8–9 (not including parapodia), 16 chaetigers (chaetae and parapodia of 2<sup>nd</sup> left, 8<sup>th</sup> right, and 9<sup>th</sup> right chaetigers removed for observation; dorsal cirri of 3<sup>rd</sup> and 7<sup>th</sup> chaetigers removed for DNA extraction).</p><p>
            <italic>Dorsal pigmentation pattern</italic> consisting of longitudinal, brownish, subcontinuous, irregular lines; no reddish brown longitudinal broken line on median line; single, irregularly-shaped spot (formed by absence of brown pigment, through which basement pale tan to wheat body color seen) on each chaetiger except 2nd, arranged mid-dorsally (larger anteriorly; reduced medially and posteriorly); and additional row of similar but smaller spots on lateral cushion on each side; silvery white spots absent. Cirrophores yellow; cirrostyles yellow to whitish; parapodial lobes whitish (Fig. <xref ref-type="fig" rid="F1">1B–E</xref>). After six months in ethanol, pigmentation limited to dorsal, pale brown, discontinuous longitudinal bands (Fig. <xref ref-type="fig" rid="F2">2A</xref>).</p><p>
            <italic>Integument</italic> smooth, annulated, giving impression of being tuberculated, especially along posterior region; longitudinal ridges absent in lateral cushions.</p><p>
            <italic>Prostomium</italic> heart-shaped, wider than long (Fig. <xref ref-type="fig" rid="F1">1B, E</xref>); anterior margin truncated; lateral margins rounded in anterior body, but expanded posteriorly; posterior margin cleft, as long as 1/6 prostomial length; longitudinal furrow shallow; dark transverse line present on prostomial anterior margin. Antennae digitate, twice longer than wide. Eyes blackish, on center of prostomium; anterior and posterior eyes in trapezoidal arrangement; anterior eyes slightly more separated than posterior eyes; anterior eyes ovoid (appearing longer than wide), posterior eyes rounded.</p><!--PageBreak--><p>
            <italic>Tentacular cirri</italic> tapered, longest complete anterior cirri reaching chaetiger 5. Lateral cushions slightly projected, entire, with smooth surface.</p><p>
            <italic>Parapodia</italic> with dorsal cirrophore twice longer than wide, articulated (Fig. <xref ref-type="fig" rid="F3">3A, E</xref>). Cirrostyle basally cylindrical, medially and distally articulated, as long as body width, including parapodia (Fig. <xref ref-type="fig" rid="F3">3A, F</xref>). Neuropodia with parallel sides, cylindrical (Fig. <xref ref-type="fig" rid="F3">3A</xref>). Acicular lobe double; upper tine twice larger than lower one, digitate (Fig. <xref ref-type="fig" rid="F3">3B</xref>); lower tine of 8<sup>th</sup> chaetiger of NSMT Pol N-620 and 9<sup>th</sup> chaetiger of NSMT Pol 113205 adhered or fused to upper tine and difficult to observe (Fig. <xref ref-type="fig" rid="F3">3C</xref>), it can be clearly confirmed on other four parapodia examined. One acicula present, blackish. Neurochaetae 19–28 per bundle, blade size decreasing ventrally (Fig. <xref ref-type="fig" rid="F3">3C</xref>); neurochaetal blades bidentate, 3–4 times longer than wide, subdistal tooth shorter and wider than distal one; guard reaching apical tooth (Fig. <xref ref-type="fig" rid="F3">3D</xref>). Ventral cirrophore three times wider than long; cirrostyle articulated, surpassing chaetal lobe tip.</p><!--PageBreak--><p>
            <italic>Prepygidial segment</italic> with two cirri, three times as long as body width of previous chaetiger (chaetiger 16). Pygidium smooth, trapezoidal, as long as wide, cylindrical (Fig. <xref ref-type="fig" rid="F1">1D</xref>); anus with two anal cirri; anal cirri tapered.</p><p>
            <italic>Venter</italic> without pigmentation, with longitudinal midventral depression.</p><p>
            <italic>Pharynx</italic> divided into three rings, with relative lengths 1.5:1.5:1; basal ring with similar pigmentation as anterior end (Fig. <xref ref-type="fig" rid="F1">1E</xref>); dorsal papilla pale, longer than wide (length: width 1.5:1).</p><p>
            <italic>Oocytes</italic> not visible.</p></tp:treatment-sec><tp:treatment-sec sec-type="Inner anatomy" id="SECID0EJJAE"><title>Inner anatomy</title><p>
            <bold>(observed in paraneotypes NSMT Pol 113205–113207).</bold> Pharynx and esophagus thick, muscular, yellowish, continuing into darker, shorter stomach; enteric caeca extending anteriorly along two or three chaetigers (Fig. <xref ref-type="fig" rid="F2">2B</xref>). Stomach contents included gastropod (Fig. <xref ref-type="fig" rid="F2">2C</xref>) and amphipod remains as prey items.</p><fig id="F1" position="float" orientation="portrait"><label>Figure 1.</label><caption><p>
                <italic><tp:taxon-name><tp:taxon-name-part taxon-name-part-type="genus">Hesione</tp:taxon-name-part> <tp:taxon-name-part taxon-name-part-type="species">reticulata</tp:taxon-name-part></tp:taxon-name></italic> von Marenzeller, 1879, anesthetized living specimens. <bold>A–D</bold> (NMST Pol N-620) <bold>E</bold> (NSMT Pol-113206). <bold>A</bold> Dorsal view <bold>B</bold> Anterior end, dorsal view <bold>C</bold> Medial part <bold>D</bold> Posterior end, dorsal view <bold>E</bold> anterior end, dorsal view. Scale bars: 3.2 mm (<bold>A</bold>); 1.1 mm (<bold>B–D)</bold>; 0.7 mm (<bold>E</bold>).</p></caption><graphic xmlns:xlink="http://www.w3.org/1999/xlink" xlink:href="zookeys-657-029-g001.jpg" position="float" orientation="portrait" xlink:type="simple" id="oo_122863.jpg"/></fig><fig id="F2" position="float" orientation="portrait"><label>Figure 2.</label><caption><p>
                <italic><tp:taxon-name><tp:taxon-name-part taxon-name-part-type="genus">Hesione</tp:taxon-name-part> <tp:taxon-name-part taxon-name-part-type="species">reticulata</tp:taxon-name-part></tp:taxon-name></italic> Marenzeller, 1879, <bold>A</bold> (NSMT Pol N-620) <bold>B–C</bold> (NSMT Pol-113205) <bold>A</bold> Anterior end, dorsal view, six months after fixation <bold>B</bold> Medial part, ventral view after longitudinal dissection (*: enteric caecum, Ph: pharynx, St: stomach) <bold>C</bold> Same, close up after dissecting stomach, with a gastropod prey (St W: stomach wall). Scale bars: 1.5 mm (<bold>A</bold>); 1.2 mm (<bold>B</bold>); 0.6 mm (<bold>C</bold>).</p></caption><graphic xmlns:xlink="http://www.w3.org/1999/xlink" xlink:href="zookeys-657-029-g002.jpg" position="float" orientation="portrait" xlink:type="simple" id="oo_122865.jpg"/></fig><fig id="F3" position="float" orientation="portrait"><label>Figure 3.</label><caption><p>
                <italic><tp:taxon-name><tp:taxon-name-part taxon-name-part-type="genus">Hesione</tp:taxon-name-part> <tp:taxon-name-part taxon-name-part-type="species">reticulata</tp:taxon-name-part></tp:taxon-name></italic> Marenzeller, 1879, <bold>A–F</bold> (NSMT Pol N-620). <bold>A</bold> Chaetiger 8, right parapodium, anterior view <bold>B</bold> Chaetiger 9, right parapodium, anterior view, close-up of acicular lobe <bold>C</bold> Chaetiger 8, right parapodium, anterior view, close-up of acicular lobe (arrow points to lower tine) and neurochaetal bundle <bold>D</bold> Same, tip of neurochaetae (inset: blade tip) <bold>E</bold> Same, close-up of dorsal cirrophore <bold>F</bold> Same, close-up of cirrostyle distal region. Scale bars: 0.78 mm (<bold>A)</bold>; 0.15 mm (<bold>B</bold>); 0.17 mm (<bold>C</bold>), 25 μm (<bold>D</bold>); 0.13 mm (<bold>E, F</bold>).</p></caption><graphic xmlns:xlink="http://www.w3.org/1999/xlink" xlink:href="zookeys-657-029-g003.jpg" position="float" orientation="portrait" xlink:type="simple" id="oo_122867.jpg"/></fig></tp:treatment-sec><tp:treatment-sec sec-type="remarks" id="SECID0E4NAE"><title>Remarks.</title><p>The nomenclatural status of <italic><tp:taxon-name><tp:taxon-name-part taxon-name-part-type="genus">Hesione</tp:taxon-name-part> <tp:taxon-name-part taxon-name-part-type="species">reticulata</tp:taxon-name-part></tp:taxon-name></italic> von Marenzeller, 1879 has been unclear due to several reasons: there is no type material, some diagnostic features were not clarified in the original description, the species has been recorded from the Red Sea, and some authors have regarded it as a junior synonym of other species within the genus. Consequently, in order to comply with the International Code of Zoological Nomenclature (<xref ref-type="bibr" rid="B15">ICZN 1999</xref>, Art. 75.3) we are herein proposing a neotype.</p><p>The above description and illustrations will clarify the taxonomic status of <italic><tp:taxon-name><tp:taxon-name-part taxon-name-part-type="genus">Hesione</tp:taxon-name-part> <tp:taxon-name-part taxon-name-part-type="species">reticulata</tp:taxon-name-part></tp:taxon-name></italic> (Art.75.3.1), and its diagnostic and differential features have been included in the description and illustrations (Arts 75.3.2, 75.3.2), and will be contrasted below. Our enquiries on the existence of type material of <italic><tp:taxon-name><tp:taxon-name-part taxon-name-part-type="genus">Hesione</tp:taxon-name-part> <tp:taxon-name-part taxon-name-part-type="species">reticulata</tp:taxon-name-part></tp:taxon-name></italic> to Dr. Helmut Sattmann, Curator of Marine Invertebrates, in the Naturhistorisches Museum, Vienna, where <!--PageBreak-->Emil von Marenzeller used to work and produced all of his publications, indicate that type material is absent (Art. 75.3.4), probably destroyed or never deposited. The original collector was Carl Koerbl (<xref ref-type="bibr" rid="B33">von Marenzeller 1879</xref>: 131) and some of his specimens were donated to the Vienna Museum by Richard von Drasche-Wartinberg (<xref ref-type="bibr" rid="B27">Sato and Sattmann 2009</xref>), but there is no type material available there.</p><p>The neotype fits the original description and because it was recently collected, it even matches the general pigmentation pattern which is not long-lasting in ethanol. Further, as happens in some other species of <italic><tp:taxon-name><tp:taxon-name-part taxon-name-part-type="genus">Hesione</tp:taxon-name-part></tp:taxon-name></italic>, they are simultaneous hermaphrodites <!--PageBreak-->(<xref ref-type="bibr" rid="B2">Bergmann 1902</xref>, <xref ref-type="bibr" rid="B3">1903</xref>), so that differences in pigmentation pattern among different specimens cannot be attributed to sex (Art. 75.3.5). Thus, the morphology of our material does not contradict <xref ref-type="bibr" rid="B33">von Marenzeller’s (1879)</xref> original description of <italic><tp:taxon-name><tp:taxon-name-part taxon-name-part-type="genus">Hesione</tp:taxon-name-part> <tp:taxon-name-part taxon-name-part-type="species">reticulata</tp:taxon-name-part></tp:taxon-name></italic>, nor the general features subsequently described by <xref ref-type="bibr" rid="B16">Izuka (1912</xref>: 192), <xref ref-type="bibr" rid="B14">Imajima and Hartman (1964</xref>: 80), and <xref ref-type="bibr" rid="B32">Uchida (2009</xref>: 36–37).</p><p>The original specimen was collected in the east coast of Enoshima (<named-content xmlns:xlink="http://www.w3.org/1999/xlink" content-type="dwc:verbatimCoordinates" xlink:type="simple"><named-content content-type="geo-json" specific-use="{&#34;type&#34;:&#34;Point&#34;,&#34;coordinates&#34;:[139.483333,35.301944]}" id="NCID0EHRAE" xlink:type="simple">35°18'07"N, 139°29'00"E</named-content></named-content>), and the neotype was found in Zaimokuza (<named-content xmlns:xlink="http://www.w3.org/1999/xlink" content-type="dwc:verbatimCoordinates" xlink:type="simple"><named-content content-type="geo-json" specific-use="{&#34;type&#34;:&#34;Point&#34;,&#34;coordinates&#34;:[139.550806,35.300806]}" id="NCID0EPRAE" xlink:type="simple">35°18'02.9"N, 139°33'02.9"E</named-content></named-content>), nearly four kilometers away, such that we are confident these two localities belong to the same ecological unit (Art. 75.3.6). The neotype of <italic><tp:taxon-name><tp:taxon-name-part taxon-name-part-type="genus">Hesione</tp:taxon-name-part> <tp:taxon-name-part taxon-name-part-type="species">reticulata</tp:taxon-name-part></tp:taxon-name></italic> has been deposited in the National Science Museum, Tokyo, which holds the most important polychaete collection in Japan, and has a very important tradition in the scientific study of polychaetes from Japan and elsewhere (Art. 75.3.7).</p><p>Another taxonomic relevance of our study lies in the identification of the dorsal color pattern in the living state as a clear distinguishing feature between <italic><tp:taxon-name><tp:taxon-name-part taxon-name-part-type="genus">Hesione</tp:taxon-name-part> <tp:taxon-name-part taxon-name-part-type="species">reticulata</tp:taxon-name-part></tp:taxon-name></italic>, <italic><tp:taxon-name><tp:taxon-name-part taxon-name-part-type="genus">Hesione</tp:taxon-name-part> <tp:taxon-name-part taxon-name-part-type="species">intertexta</tp:taxon-name-part></tp:taxon-name></italic>, and <tp:taxon-name><tp:taxon-name-part taxon-name-part-type="genus">Hesione</tp:taxon-name-part> <tp:taxon-name-part taxon-name-part-type="uncertainty-rank">cf.</tp:taxon-name-part> <tp:taxon-name-part taxon-name-part-type="species">ehlersi</tp:taxon-name-part></tp:taxon-name> sensu <xref ref-type="bibr" rid="B32">Uchida (2009)</xref>. The color pattern agrees with <xref ref-type="bibr" rid="B33">von Marenzeller’s (1879)</xref> description of the holotype which had, over a reddish-brown background, irregular spots fused into wide bands along some anterior segments continuing to the end of the body. <xref ref-type="bibr" rid="B33">von Marenzeller (1879)</xref> mostly relied on this complex reticulated pigmentation pattern for justifying the establishment of <italic><tp:taxon-name><tp:taxon-name-part taxon-name-part-type="genus">Hesione</tp:taxon-name-part> <tp:taxon-name-part taxon-name-part-type="species">reticulata</tp:taxon-name-part></tp:taxon-name></italic>.</p><p>
            <xref ref-type="bibr" rid="B24">Ngamniyom et al. (2014)</xref> and <xref ref-type="bibr" rid="B20">Lee and Ong (2015)</xref> characterized the two western Pacific species, <tp:taxon-name><tp:taxon-name-part taxon-name-part-type="genus">Hesione</tp:taxon-name-part> <tp:taxon-name-part taxon-name-part-type="uncertainty-rank">cf.</tp:taxon-name-part> <tp:taxon-name-part taxon-name-part-type="species">picta</tp:taxon-name-part></tp:taxon-name> and <italic><tp:taxon-name><tp:taxon-name-part taxon-name-part-type="genus">Hesione</tp:taxon-name-part> <tp:taxon-name-part taxon-name-part-type="species">intertexta</tp:taxon-name-part></tp:taxon-name></italic>. The former has wide dorsal transverse bands, by which <tp:taxon-name><tp:taxon-name-part taxon-name-part-type="genus">Hesione</tp:taxon-name-part> <tp:taxon-name-part taxon-name-part-type="uncertainty-rank">cf.</tp:taxon-name-part> <tp:taxon-name-part taxon-name-part-type="species">picta</tp:taxon-name-part></tp:taxon-name> can be separated from <italic><tp:taxon-name><tp:taxon-name-part taxon-name-part-type="genus">Hesione</tp:taxon-name-part> <tp:taxon-name-part taxon-name-part-type="species">intertexta</tp:taxon-name-part></tp:taxon-name></italic> and <italic><tp:taxon-name><tp:taxon-name-part taxon-name-part-type="genus">Hesione</tp:taxon-name-part> <tp:taxon-name-part taxon-name-part-type="species">reticulata</tp:taxon-name-part></tp:taxon-name></italic>, because the latter two have dorsal, longitudinal, discontinuous dark bands with paler spots mid-dorsally and along dorsal surface of lateral cushions. Furthermore, <italic><tp:taxon-name><tp:taxon-name-part taxon-name-part-type="genus">Hesione</tp:taxon-name-part> <tp:taxon-name-part taxon-name-part-type="species">intertexta</tp:taxon-name-part></tp:taxon-name></italic> and <italic><tp:taxon-name><tp:taxon-name-part taxon-name-part-type="genus">Hesione</tp:taxon-name-part> <tp:taxon-name-part taxon-name-part-type="species">reticulata</tp:taxon-name-part></tp:taxon-name></italic> also have tiny antennae and neurochaetal blades with guards approaching distal tooth. Based on these shared characteristics, <xref ref-type="bibr" rid="B34">Wu et al. (1975)</xref> viewed <italic><tp:taxon-name><tp:taxon-name-part taxon-name-part-type="genus">Hesione</tp:taxon-name-part> <tp:taxon-name-part taxon-name-part-type="species">reticulata</tp:taxon-name-part></tp:taxon-name></italic> as a junior synonym of <italic><tp:taxon-name><tp:taxon-name-part taxon-name-part-type="genus">Hesione</tp:taxon-name-part> <tp:taxon-name-part taxon-name-part-type="species">intertexta</tp:taxon-name-part></tp:taxon-name></italic>. Our observation, however, clearly shows that they differ in pigmentation pattern: in <italic><tp:taxon-name><tp:taxon-name-part taxon-name-part-type="genus">Hesione</tp:taxon-name-part> <tp:taxon-name-part taxon-name-part-type="species">reticulata</tp:taxon-name-part></tp:taxon-name></italic> the paler spots are smaller, and the mid-dorsal ones tend to be round, whereas in <italic><tp:taxon-name><tp:taxon-name-part taxon-name-part-type="genus">Hesione</tp:taxon-name-part> <tp:taxon-name-part taxon-name-part-type="species">intertexta</tp:taxon-name-part></tp:taxon-name></italic> they are longer than wide and markedly larger.</p><p>
            <xref ref-type="bibr" rid="B32">Uchida (2009)</xref> described <tp:taxon-name><tp:taxon-name-part taxon-name-part-type="genus">Hesione</tp:taxon-name-part> <tp:taxon-name-part taxon-name-part-type="uncertainty-rank">cf.</tp:taxon-name-part> <tp:taxon-name-part taxon-name-part-type="species">ehlersi</tp:taxon-name-part></tp:taxon-name>, a species with similar morphological features to <italic><tp:taxon-name><tp:taxon-name-part taxon-name-part-type="genus">Hesione</tp:taxon-name-part> <tp:taxon-name-part taxon-name-part-type="species">reticulata</tp:taxon-name-part></tp:taxon-name></italic>. Indeed, von Marenzeller’s original description of <italic><tp:taxon-name><tp:taxon-name-part taxon-name-part-type="genus">Hesione</tp:taxon-name-part> <tp:taxon-name-part taxon-name-part-type="species">reticulata</tp:taxon-name-part></tp:taxon-name></italic> could apply to both species. As <xref ref-type="bibr" rid="B32">Uchida (2009)</xref> stated, dorsal pigmentation in life is useful for discrimination of the two species; <tp:taxon-name><tp:taxon-name-part taxon-name-part-type="genus">Hesione</tp:taxon-name-part> <tp:taxon-name-part taxon-name-part-type="uncertainty-rank">cf.</tp:taxon-name-part> <tp:taxon-name-part taxon-name-part-type="species">ehlersi</tp:taxon-name-part></tp:taxon-name> has a reddish brown longitudinal broken line on the median line, whereas <italic><tp:taxon-name><tp:taxon-name-part taxon-name-part-type="genus">Hesione</tp:taxon-name-part> <tp:taxon-name-part taxon-name-part-type="species">reticulata</tp:taxon-name-part></tp:taxon-name></italic> lacks this line. Further study is needed to resolve the taxonomic position of <tp:taxon-name><tp:taxon-name-part taxon-name-part-type="genus">Hesione</tp:taxon-name-part> <tp:taxon-name-part taxon-name-part-type="uncertainty-rank">cf.</tp:taxon-name-part> <tp:taxon-name-part taxon-name-part-type="species">ehlersi</tp:taxon-name-part></tp:taxon-name>.</p><p>The vivid images of the dorsal color pattern in <italic><tp:taxon-name><tp:taxon-name-part taxon-name-part-type="genus">Hesione</tp:taxon-name-part> <tp:taxon-name-part taxon-name-part-type="species">reticulata</tp:taxon-name-part></tp:taxon-name></italic>, along with the COI barcoding sequence provided in this paper, will contribute to future taxonomic revision of the genus <italic><tp:taxon-name><tp:taxon-name-part taxon-name-part-type="genus">Hesione</tp:taxon-name-part></tp:taxon-name></italic>.</p><p>
            <italic><tp:taxon-name><tp:taxon-name-part taxon-name-part-type="genus">Hesione</tp:taxon-name-part> <tp:taxon-name-part taxon-name-part-type="species">reticulata</tp:taxon-name-part></tp:taxon-name></italic> was regarded as a distinct species by <xref ref-type="bibr" rid="B10">Hartman (1959</xref>: 185) and it can be distinguished from its former synonyms <italic><tp:taxon-name><tp:taxon-name-part taxon-name-part-type="genus">Hesione</tp:taxon-name-part> <tp:taxon-name-part taxon-name-part-type="species">intertexta</tp:taxon-name-part></tp:taxon-name></italic>, <italic><tp:taxon-name><tp:taxon-name-part taxon-name-part-type="genus">Hesione</tp:taxon-name-part> <tp:taxon-name-part taxon-name-part-type="species">splendida</tp:taxon-name-part></tp:taxon-name></italic> as indicated by <xref ref-type="bibr" rid="B1">Augener (1913)</xref> and <xref ref-type="bibr" rid="B11">Hessle (1925)</xref>, or from <italic><tp:taxon-name><tp:taxon-name-part taxon-name-part-type="genus">Hesione</tp:taxon-name-part> <tp:taxon-name-part taxon-name-part-type="species">pantherina</tp:taxon-name-part></tp:taxon-name></italic> as suggested by <xref ref-type="bibr" rid="B6">Fauvel (1937)</xref> as follows: from <italic><tp:taxon-name><tp:taxon-name-part taxon-name-part-type="genus">Hesione</tp:taxon-name-part> <tp:taxon-name-part taxon-name-part-type="species">splendida</tp:taxon-name-part></tp:taxon-name></italic>, <italic><tp:taxon-name><tp:taxon-name-part taxon-name-part-type="genus">Hesione</tp:taxon-name-part> <tp:taxon-name-part taxon-name-part-type="species">reticulata</tp:taxon-name-part></tp:taxon-name></italic> can be separated by the dorsal pigmentation; it is brownish in <italic><tp:taxon-name><tp:taxon-name-part taxon-name-part-type="genus">Hesione</tp:taxon-name-part> <tp:taxon-name-part taxon-name-part-type="species">reticulata</tp:taxon-name-part></tp:taxon-name></italic>, but pearly gray in <italic><tp:taxon-name><tp:taxon-name-part taxon-name-part-type="genus">Hesione</tp:taxon-name-part> <tp:taxon-name-part taxon-name-part-type="species">splendida</tp:taxon-name-part></tp:taxon-name></italic> (Savigny, <!--PageBreak-->1822), whereas from <italic><tp:taxon-name><tp:taxon-name-part taxon-name-part-type="genus">Hesione</tp:taxon-name-part> <tp:taxon-name-part taxon-name-part-type="species">pantherina</tp:taxon-name-part></tp:taxon-name></italic>, <italic><tp:taxon-name><tp:taxon-name-part taxon-name-part-type="genus">Hesione</tp:taxon-name-part> <tp:taxon-name-part taxon-name-part-type="species">reticulata</tp:taxon-name-part></tp:taxon-name></italic> can be distinguished because the guard tooth in <italic><tp:taxon-name><tp:taxon-name-part taxon-name-part-type="genus">Hesione</tp:taxon-name-part> <tp:taxon-name-part taxon-name-part-type="species">reticulata</tp:taxon-name-part></tp:taxon-name></italic> reaches the apical tooth, whereas those in <italic><tp:taxon-name><tp:taxon-name-part taxon-name-part-type="genus">Hesione</tp:taxon-name-part> <tp:taxon-name-part taxon-name-part-type="species">pantherina</tp:taxon-name-part></tp:taxon-name></italic> do not (<xref ref-type="bibr" rid="B21">Monro 1926</xref>).</p><p>One of the important discoveries in our observation of the specimens of <italic><tp:taxon-name><tp:taxon-name-part taxon-name-part-type="genus">Hesione</tp:taxon-name-part> <tp:taxon-name-part taxon-name-part-type="species">reticulata</tp:taxon-name-part></tp:taxon-name></italic> is that the acicular lobe in this species is doubled, comprised of the upper and lower tines, a character state that separates <italic><tp:taxon-name><tp:taxon-name-part taxon-name-part-type="genus">Hesione</tp:taxon-name-part></tp:taxon-name></italic> species in two groups, each with approximately the same number of species (SISV pers. obs.). <xref ref-type="bibr" rid="B33">von Marenzeller (1879</xref>, fig. 4) illustrated a parapodium excised from the middle part of the body in the holotype specimen, indicating that there was a single, thick, finger-shaped acicular lobe, unlike the doubled lobe that we observed in this study. <xref ref-type="bibr" rid="B16">Izuka (1912)</xref> and <xref ref-type="bibr" rid="B14">Imajima and Hartman (1964)</xref> also described the acicular lobe as a single lobe. In two of the six parapodia examined (left one on the 2<sup>nd</sup>, right one on the 8<sup>th</sup>, and right one on the 9<sup>th</sup> chaetigers from NSMT Pol N-620; right one on the 9<sup>th</sup> chaetiger from NSMT Pol 113205; and left ones on the 3<sup>rd</sup> and 9<sup>th</sup> chaetigers from NSMT Pol 113207), the lower tine adhered to the upper tine. It appeared as if it were a single parapodial lobe, but a careful observation showed that it actually represents a doubled lobe. The reason the acicular lobe was described as ‘single’ in the previous studies may be that the lower tine in their material was deformed in preservation to lie below the upper tine, or to contact closely to the upper tine. The original illustration (<xref ref-type="bibr" rid="B33">von Marenzeller 1879</xref>, fig. 4) clearly indicates that the acicular lobe was placed under the chaetal bundles on the glass slide. This must have made the acicular lobe difficult to be observed, which would also explain why the adjacent upper and lower tines were hardly detected. This feature further adds to the distinction between <italic><tp:taxon-name><tp:taxon-name-part taxon-name-part-type="genus">Hesione</tp:taxon-name-part> <tp:taxon-name-part taxon-name-part-type="species">reticulata</tp:taxon-name-part></tp:taxon-name></italic> and <italic><tp:taxon-name><tp:taxon-name-part taxon-name-part-type="genus">Hesione</tp:taxon-name-part> <tp:taxon-name-part taxon-name-part-type="species">intertexta</tp:taxon-name-part></tp:taxon-name></italic>: the acicular lobe in <italic><tp:taxon-name><tp:taxon-name-part taxon-name-part-type="genus">Hesione</tp:taxon-name-part> <tp:taxon-name-part taxon-name-part-type="species">reticulata</tp:taxon-name-part></tp:taxon-name></italic> is double whereas it is single in <italic><tp:taxon-name><tp:taxon-name-part taxon-name-part-type="genus">Hesione</tp:taxon-name-part> <tp:taxon-name-part taxon-name-part-type="species">intertexta</tp:taxon-name-part></tp:taxon-name></italic>.</p><p>The record of <italic><tp:taxon-name><tp:taxon-name-part taxon-name-part-type="genus">Hesione</tp:taxon-name-part> <tp:taxon-name-part taxon-name-part-type="species">reticulata</tp:taxon-name-part></tp:taxon-name></italic> by <xref ref-type="bibr" rid="B12">Imajima (1997</xref>: 171) might not belong to the same species because he indicated that the acicular lobe was single (“a superior conical papilla”), and because unlike our specimens, his material was collected from 230–250 m depth in Suruga Bay. Other specimens recorded as <italic><tp:taxon-name><tp:taxon-name-part taxon-name-part-type="genus">Hesione</tp:taxon-name-part> <tp:taxon-name-part taxon-name-part-type="species">reticulata</tp:taxon-name-part></tp:taxon-name></italic> by <xref ref-type="bibr" rid="B13">Imajima (2003</xref>: 132–134), collected in shallow water, were characterized as having acicular lobe single (“a superior conical papilla”), and are regarded as belonging to another species.</p><p>
            <bold>Distribution.</bold> <italic><tp:taxon-name><tp:taxon-name-part taxon-name-part-type="genus">Hesione</tp:taxon-name-part> <tp:taxon-name-part taxon-name-part-type="species">reticulata</tp:taxon-name-part></tp:taxon-name></italic> has so far been recorded only from Japan: Kanagawa (<xref ref-type="bibr" rid="B33">von Marenzeller 1879</xref>; <xref ref-type="bibr" rid="B16">Izuka 1912</xref>; this study), Shizuoka and Wakayama (<xref ref-type="bibr" rid="B16">Izuka 1912</xref>), and the middle of Honshu to Kyushu (<xref ref-type="bibr" rid="B32">Uchida 2009</xref>).</p><sec sec-type="Key to species of Hesione from Japan" id="SECID0EIFAG"><title>Key to species of <italic><tp:taxon-name><tp:taxon-name-part taxon-name-part-type="genus">Hesione</tp:taxon-name-part></tp:taxon-name></italic> from Japan</title><p>(modified from <xref ref-type="bibr" rid="B32">Uchida 2009</xref>)</p><table-wrap content-type="key" position="anchor" orientation="portrait"><table id="TID0EHDAE" rules="all"><tbody><tr><td rowspan="1" colspan="1">1</td><td rowspan="1" colspan="1">Antennae present; eyes positioned centrally on prostomium</td><td rowspan="1" colspan="1">
                      <bold>2</bold>
                    </td></tr><tr><td rowspan="1" colspan="1">–</td><td rowspan="1" colspan="1">Antennae absent; eyes displaced anteriorly</td><td rowspan="1" colspan="1">
                      <bold><italic><tp:taxon-name><tp:taxon-name-part taxon-name-part-type="genus">Hesione</tp:taxon-name-part></tp:taxon-name></italic> ? sp.</bold>
                    </td></tr><tr><td rowspan="1" colspan="1">2</td><td rowspan="1" colspan="1">Neurochaetal blades with guard</td><td rowspan="1" colspan="1">
                      <bold>3</bold>
                    </td></tr><tr><td rowspan="1" colspan="1">–</td><td rowspan="1" colspan="1">Neurochaetal blades without guard</td><td rowspan="1" colspan="1">
                      <bold><tp:taxon-name><tp:taxon-name-part taxon-name-part-type="genus">Hesione</tp:taxon-name-part> <tp:taxon-name-part taxon-name-part-type="species">splendida</tp:taxon-name-part> <tp:taxon-name-part taxon-name-part-type="uncertainty-rank">?</tp:taxon-name-part></tp:taxon-name> sensu Monro, 1931</bold>
                    </td></tr><!--PageBreak--><tr><td rowspan="1" colspan="1">3</td><td rowspan="1" colspan="1">Dorsum with transverse bands; neurochaetal guards approaching subdistal tooth</td><td rowspan="1" colspan="1">
                      <bold>4</bold>
                    </td></tr><tr><td rowspan="1" colspan="1">–</td><td rowspan="1" colspan="1">Dorsum with longitudinal bands; neurochaetal guards approaching distal tooth</td><td rowspan="1" colspan="1">
                      <bold>5</bold>
                    </td></tr><tr><td rowspan="1" colspan="1">4</td><td rowspan="1" colspan="1">Chaetiger 2 pale; dorsal pigmentation without spots; second tentacular cirri markedly longer than fourth</td><td rowspan="1" colspan="1">
                      <bold><italic><tp:taxon-name><tp:taxon-name-part taxon-name-part-type="genus">Hesione</tp:taxon-name-part> <tp:taxon-name-part taxon-name-part-type="species">genetta</tp:taxon-name-part></tp:taxon-name></italic> Grube, 1867</bold>
                    </td></tr><tr><td rowspan="1" colspan="1">–</td><td rowspan="1" colspan="1">Chaetiger 2 with a black band; dorsal pigmentation includes spots; second tentacular cirri as long as fourth</td><td rowspan="1" colspan="1">
                      <bold><italic><tp:taxon-name><tp:taxon-name-part taxon-name-part-type="genus">Hesione</tp:taxon-name-part></tp:taxon-name></italic> sp.</bold>
                    </td></tr><tr><td rowspan="1" colspan="1">5</td><td rowspan="1" colspan="1">Longitudinal bands short; silvery white spot present mid-dorsally</td><td rowspan="1" colspan="1">
                      <bold><italic><tp:taxon-name><tp:taxon-name-part taxon-name-part-type="genus">Hesione</tp:taxon-name-part> <tp:taxon-name-part taxon-name-part-type="species">intertexta</tp:taxon-name-part></tp:taxon-name></italic> Grube, 1878</bold>
                    </td></tr><tr><td rowspan="1" colspan="1">–</td><td rowspan="1" colspan="1">Longitudinal bands long; silvery white spot absent</td><td rowspan="1" colspan="1">
                      <bold>6</bold>
                    </td></tr><tr><td rowspan="1" colspan="1">6</td><td rowspan="1" colspan="1">Dorsal cirrophores pale; neurochaetae with long blades in chaetigers 1–7; acicular lobe as long as chaetal lobe width; mid-dorsal reddish brown, subcontinuous line present</td><td rowspan="1" colspan="1">
                      <bold><italic><tp:taxon-name><tp:taxon-name-part taxon-name-part-type="genus">Hesione</tp:taxon-name-part> <tp:taxon-name-part taxon-name-part-type="uncertainty-rank">cf.</tp:taxon-name-part> <tp:taxon-name-part taxon-name-part-type="species">ehlersi</tp:taxon-name-part></tp:taxon-name></italic></bold>
                    </td></tr><tr><td rowspan="1" colspan="1">–</td><td rowspan="1" colspan="1">Dorsal cirrophores yellow; neurochaetae with long blades in chaetigers 1–3; acicular lobe shorter than chaetal lobe width; mid-dorsal reddish brown line absent</td><td rowspan="1" colspan="1">
                      <bold><italic><tp:taxon-name><tp:taxon-name-part taxon-name-part-type="genus">Hesione</tp:taxon-name-part> <tp:taxon-name-part taxon-name-part-type="species">reticulata</tp:taxon-name-part></tp:taxon-name></italic> von Marenzeller, 1879</bold>
                    </td></tr></tbody></table></table-wrap></sec></tp:treatment-sec><ref-list><ref id="B16"><mixed-citation xmlns:xlink="http://www.w3.org/1999/xlink" xlink:type="simple">
          <person-group><name name-style="western"><surname>Izuka</surname><given-names>A</given-names></name></person-group> (<year>1912</year>) <article-title>The errantiate <tp:taxon-name><tp:taxon-name-part taxon-name-part-type="class">Polychaeta</tp:taxon-name-part></tp:taxon-name> of Japan.</article-title> <source>Journal of the College of Science (Tokyo)</source> <volume>30</volume>: <fpage>1</fpage>–<lpage>262</lpage>. <ext-link xlink:type="simple" ext-link-type="uri" xlink:href="http://hdl.handle.net/2261/32884">http://hdl.handle.net/2261/32884</ext-link></mixed-citation></ref><ref id="B14"><mixed-citation xmlns:xlink="http://www.w3.org/1999/xlink" xlink:type="simple">
          <person-group><name name-style="western"><surname>Imajima</surname><given-names>M</given-names></name><name name-style="western"><surname>Hartman</surname><given-names>O</given-names></name></person-group> (<year>1964</year>) <article-title>The polychaetous annelids of Japan, 1.</article-title> <source>Allan Hancock Foundation Publications, Occasional Paper</source> <volume>26</volume>: <fpage>1</fpage>–<lpage>166</lpage>. <ext-link xlink:type="simple" ext-link-type="uri" xlink:href="http://cdm15799.contentdm.oclc.org/cdm/ref/collection/p15799coll82/id/18946">http://cdm15799.contentdm.oclc.org/cdm/ref/collection/p15799coll82/id/18946</ext-link></mixed-citation></ref><ref id="B32"><mixed-citation xmlns:xlink="http://www.w3.org/1999/xlink" xlink:type="simple">
          <person-group><name name-style="western"><surname>Uchida</surname><given-names>H</given-names></name></person-group> (<year>2009</year>) <article-title>[Polychaetologica 55: Key to genus and description of species (40), <tp:taxon-name><tp:taxon-name-part taxon-name-part-type="family">Hesionidae</tp:taxon-name-part></tp:taxon-name> 4].</article-title> <source>Marine Pavilion, Kushimoto Marine Park</source> <volume>38</volume>: <fpage>36</fpage>–<lpage>37</lpage>. [In Japanese]</mixed-citation></ref><ref id="B11"><mixed-citation xmlns:xlink="http://www.w3.org/1999/xlink" xlink:type="simple">
          <person-group><name name-style="western"><surname>Hessle</surname><given-names>C</given-names></name></person-group> (<year>1925</year>) <article-title>Einiges über die Hesioniden und die Stellung der Gattung <italic><tp:taxon-name><tp:taxon-name-part taxon-name-part-type="genus">Ancistrosyllis</tp:taxon-name-part></tp:taxon-name></italic>.</article-title> <source>Arkiv för Zoologi</source> <volume>17</volume>: <fpage>1</fpage>–<lpage>36</lpage>.</mixed-citation></ref><ref id="B6"><mixed-citation xmlns:xlink="http://www.w3.org/1999/xlink" xlink:type="simple">
          <person-group><name name-style="western"><surname>Fauvel</surname><given-names>P</given-names></name></person-group> (<year>1937</year>) <article-title>Annélides polychètes du Japon.</article-title> <source>Memoirs of the College of Science, Kyoto Imperial University, Series B</source> <volume>12</volume> [<issue>1936</issue>]: <fpage>41</fpage>–<lpage>92</lpage>.</mixed-citation></ref><ref id="B34"><mixed-citation xmlns:xlink="http://www.w3.org/1999/xlink" xlink:type="simple">
          <person-group><name name-style="western"><surname>Wu</surname><given-names>B</given-names></name><name name-style="western"><surname>Shen</surname><given-names>S</given-names></name><name name-style="western"><surname>Chen</surname><given-names>M</given-names></name></person-group> (<year>1975</year>) <article-title>[Preliminary report of polychaetous annelids from Xisha Islands, Guangdong Province, China].</article-title> <source>Studia Marina Sinica</source> <volume>10</volume>: <fpage>65</fpage>–<lpage>104</lpage>.</mixed-citation></ref><ref id="B15"><mixed-citation xmlns:xlink="http://www.w3.org/1999/xlink" xlink:type="simple">
          <institution xlink:type="simple">ICZN</institution> (<year>1999</year>) <source>International Code of Zoological Nomenclature (4<sup>th</sup> edn)</source>. <publisher-name>International Trust for Zoological Nomenclature</publisher-name>, <publisher-loc>London</publisher-loc>.</mixed-citation></ref><ref id="B33"><mixed-citation xmlns:xlink="http://www.w3.org/1999/xlink" xlink:type="simple">
          <person-group><name name-style="western"><surname>Von Marenzeller</surname><given-names>E</given-names></name></person-group> (<year>1879</year>) <article-title>Sudjapanische Anneliden, 1. Amphinomea, Aphroditea, <tp:taxon-name>Lycoridea</tp:taxon-name>, Phyllodocea, Hesionea, <tp:taxon-name>Syllidea</tp:taxon-name>, Eunicea, Glycerea, <tp:taxon-name>Sternaspidea</tp:taxon-name>, Chaetopterea, Cirratulea, Amphictenea.</article-title> <source>Denskschriften der Mathematisch-Naturwissenschaftlichen classe der Kaiserlichen Akademie der Wissenschaften</source> <volume>41</volume>: <fpage>109</fpage>–<lpage>154</lpage>.</mixed-citation></ref><ref id="B27"><mixed-citation xmlns:xlink="http://www.w3.org/1999/xlink" xlink:type="simple">
          <person-group><name name-style="western"><surname>Sato</surname><given-names>M</given-names></name><name name-style="western"><surname>Sattmann</surname><given-names>H</given-names></name></person-group> (<year>2009</year>) <article-title>Extirpation of <italic><tp:taxon-name><tp:taxon-name-part taxon-name-part-type="genus">Hediste</tp:taxon-name-part> <tp:taxon-name-part taxon-name-part-type="species">japonica</tp:taxon-name-part></tp:taxon-name></italic> (Izuka, 1908) (<tp:taxon-name><tp:taxon-name-part taxon-name-part-type="family">Nereididae</tp:taxon-name-part></tp:taxon-name>, <tp:taxon-name><tp:taxon-name-part taxon-name-part-type="class">Polychaeta</tp:taxon-name-part></tp:taxon-name>) in Central Japan, evidenced by a museum historical collection.</article-title> <source>Zoological Science</source> <volume>26</volume>: <fpage>369</fpage>–<lpage>372</lpage>. <ext-link xlink:type="simple" ext-link-type="doi" xlink:href="10.2108/zsj.26.369">https://doi.org/10.2108/zsj.26.369</ext-link></mixed-citation></ref><ref id="B2"><mixed-citation xmlns:xlink="http://www.w3.org/1999/xlink" xlink:type="simple">
          <person-group><name name-style="western"><surname>Bergmann</surname><given-names>W</given-names></name></person-group> (<year>1902</year>) <article-title>Untersuchungen über die Eibildung bei Anneliden und Cephalopoden.</article-title> <source>Zeitschrift für wissenschaftliche Zoologie</source> <volume>73</volume>: <fpage>278</fpage>–<lpage>301</lpage>. [pls 17–19] <ext-link xlink:type="simple" ext-link-type="uri" xlink:href="http://biodiversitylibrary.org/page/43239588">http://biodiversitylibrary.org/page/43239588</ext-link></mixed-citation></ref><ref id="B3"><mixed-citation xmlns:xlink="http://www.w3.org/1999/xlink" xlink:type="simple">
          <person-group><name name-style="western"><surname>Bergmann</surname><given-names>W</given-names></name></person-group> (<year>1903</year>) <article-title>Über das spätere Schicksal der Zwitterdrüssen von <italic><tp:taxon-name><tp:taxon-name-part taxon-name-part-type="genus">Hesione</tp:taxon-name-part> <tp:taxon-name-part taxon-name-part-type="species">sicula</tp:taxon-name-part></tp:taxon-name></italic>.</article-title> <source>Zoologischer Anzeiger</source> <volume>26</volume>: <fpage>415</fpage>–<lpage>417</lpage>. <ext-link xlink:type="simple" ext-link-type="uri" xlink:href="http://biodiversitylibrary.org/page/30125385">http://biodiversitylibrary.org/page/30125385</ext-link></mixed-citation></ref><ref id="B24"><mixed-citation xmlns:xlink="http://www.w3.org/1999/xlink" xlink:type="simple">
          <person-group><name name-style="western"><surname>Ngamniyom</surname><given-names>A</given-names></name><name name-style="western"><surname>Silprasit</surname><given-names>K</given-names></name><name name-style="western"><surname>Sriyapai</surname><given-names>T</given-names></name></person-group> (<year>2014</year>) <article-title>Morphological and molecular evidence for a new record of <tp:taxon-name><tp:taxon-name-part taxon-name-part-type="genus">Hesione</tp:taxon-name-part> <tp:taxon-name-part taxon-name-part-type="uncertainty-rank">cf.</tp:taxon-name-part> <tp:taxon-name-part taxon-name-part-type="species">picta</tp:taxon-name-part></tp:taxon-name> (<tp:taxon-name><tp:taxon-name-part taxon-name-part-type="class">Polychaeta</tp:taxon-name-part></tp:taxon-name>: <tp:taxon-name><tp:taxon-name-part taxon-name-part-type="family">Hesionidae</tp:taxon-name-part></tp:taxon-name>) from the Western coast of the Gulf of Thailand.</article-title> <source>Kasetsart Journal, Natural Sciences</source> <volume>48</volume>: <fpage>719</fpage>–<lpage>728</lpage>. <ext-link xlink:type="simple" ext-link-type="uri" xlink:href="http://www.thaiscience.info/journals/Article/TKJN/10961404.pdf">http://www.thaiscience.info/journals/Article/TKJN/10961404.pdf</ext-link></mixed-citation></ref><ref id="B20"><mixed-citation xmlns:xlink="http://www.w3.org/1999/xlink" xlink:type="simple">
          <person-group><name name-style="western"><surname>Lee</surname><given-names>Y</given-names></name><name name-style="western"><surname>Ong</surname><given-names>R</given-names></name></person-group> (<year>2015</year>) <article-title>New records of two hesionid polychaetes from the Singapore Strait.</article-title> <source>Singapore Biodiversity Records</source> <volume>2015</volume>: <fpage>201</fpage>–<lpage>204</lpage>. <ext-link xlink:type="simple" ext-link-type="uri" xlink:href="https://lkcnhm.nus.edu.sg/nus/images/pdfs/sbr/2015/sbr2015-201-204.pdf">https://lkcnhm.nus.edu.sg/nus/images/pdfs/sbr/2015/sbr2015-201-204.pdf</ext-link></mixed-citation></ref><ref id="B10"><mixed-citation xmlns:xlink="http://www.w3.org/1999/xlink" xlink:type="simple">
          <person-group><name name-style="western"><surname>Hartman</surname><given-names>O</given-names></name></person-group> (<year>1959</year>) <article-title>Catalogue of the Polychaetous Annelids of the World.</article-title> <source>Allan Hancock Foundation Publications, Occasional Paper</source> <volume>23</volume>: <fpage>1</fpage>–<lpage>628</lpage>. <ext-link xlink:type="simple" ext-link-type="uri" xlink:href="http://digitallibrary.usc.edu/cdm/ref/collection/p15799coll82/id/19573">http://digitallibrary.usc.edu/cdm/ref/collection/p15799coll82/id/19573</ext-link></mixed-citation></ref><ref id="B1"><mixed-citation xmlns:xlink="http://www.w3.org/1999/xlink" xlink:type="simple">
          <person-group><name name-style="western"><surname>Augener</surname><given-names>H</given-names></name></person-group> (<year>1913</year>) <article-title><tp:taxon-name><tp:taxon-name-part taxon-name-part-type="class">Polychaeta</tp:taxon-name-part></tp:taxon-name> I, <tp:taxon-name><tp:taxon-name-part taxon-name-part-type="class">Errantia</tp:taxon-name-part></tp:taxon-name>.</article-title> <source>Die Fauna Südwest – Australiens</source> <volume>4</volume>(<issue>5</issue>): <fpage>63</fpage>–<lpage>304</lpage>. [pls 2–3] <ext-link xlink:type="simple" ext-link-type="uri" xlink:href="http://biodiversitylibrary.org/page/7160888">http://biodiversitylibrary.org/page/7160888</ext-link></mixed-citation></ref><ref id="B21"><mixed-citation xmlns:xlink="http://www.w3.org/1999/xlink" xlink:type="simple">
          <person-group><name name-style="western"><surname>Monro</surname><given-names>CCA</given-names></name></person-group> (<year>1926</year>) <article-title><tp:taxon-name><tp:taxon-name-part taxon-name-part-type="class">Polychaeta</tp:taxon-name-part></tp:taxon-name> of the ‘Alert’ Expedition. Families <tp:taxon-name><tp:taxon-name-part taxon-name-part-type="family">Hesionidae</tp:taxon-name-part></tp:taxon-name> and <tp:taxon-name><tp:taxon-name-part taxon-name-part-type="family">Nereidae</tp:taxon-name-part></tp:taxon-name>.</article-title> <source>Journal of the Linnean Society of London, Zoology</source> <volume>36</volume>(<issue>243</issue>): <fpage>311</fpage>–<lpage>323</lpage>. <ext-link xlink:type="simple" ext-link-type="doi" xlink:href="10.1111/j.1096-3642.1926.tb02172.x">https://doi.org/10.1111/j.1096-3642.1926.tb02172.x</ext-link></mixed-citation></ref><ref id="B12"><mixed-citation xmlns:xlink="http://www.w3.org/1999/xlink" xlink:type="simple">
          <person-group><name name-style="western"><surname>Imajima</surname><given-names>M</given-names></name></person-group> (<year>1997</year>) <article-title>Polychaetous annelids of Suruga Bay, Central Japan.</article-title> <source>National Science Museum Monographs (Tokyo)</source> <volume>12</volume>: <fpage>149</fpage>–<lpage>228</lpage>. <ext-link xlink:type="simple" ext-link-type="uri" xlink:href="http://ci.nii.ac.jp/els/110004312462.pdf?id=ART0006480764%26type=pdf%26lang=en%26host=cinii%26order_no=%26ppv_type=0%26lang_sw=%26no=1476474983%26cp=">http://ci.nii.ac.jp/els/110004312462.pdf?id=ART0006480764&amp;type=pdf&amp;lang=en&amp;host=cinii&amp;order_no=&amp;ppv_type=0&amp;lang_sw=&amp;no=1476474983&amp;cp=</ext-link></mixed-citation></ref><ref id="B13"><mixed-citation xmlns:xlink="http://www.w3.org/1999/xlink" xlink:type="simple">
          <person-group><name name-style="western"><surname>Imajima</surname><given-names>M</given-names></name></person-group> (<year>2003</year>) <article-title>Polychaetous annelids from Sagami Bay and Sagami Sea collected by the Emperor Showa of Japan and deposited at the Showa Memorial Institute, National Science Museum, Tokyo, 2. Orders included within the <tp:taxon-name><tp:taxon-name-part taxon-name-part-type="order">Phyllodocida</tp:taxon-name-part></tp:taxon-name>, <tp:taxon-name><tp:taxon-name-part taxon-name-part-type="order">Amphinomida</tp:taxon-name-part></tp:taxon-name>, <tp:taxon-name><tp:taxon-name-part taxon-name-part-type="order">Spintherida</tp:taxon-name-part></tp:taxon-name> and <tp:taxon-name><tp:taxon-name-part taxon-name-part-type="order">Eunicida</tp:taxon-name-part></tp:taxon-name>.</article-title> <source>National Science Museum Monographs</source> <volume>23</volume>: <fpage>1</fpage>–<lpage>221</lpage>. <ext-link xlink:type="simple" ext-link-type="uri" xlink:href="http://ci.nii.ac.jp/naid/110004708004/en">http://ci.nii.ac.jp/naid/110004708004/en</ext-link></mixed-citation></ref></ref-list></tp:taxon-treatment>
